# Supplementary material for: Commensal Lactobacilli Metabolically Contribute to Cervical Epithelial Homeostasis in a Species-Specific Manner
Source: mSphere. 2023 Jan 11;8(1):e00452-22. doi: 10.1128/msphere.00452-22 (PMC9942568; doi:10.1128/msphere.00452-22)
Supplement: TABLE S1 [file msphere.00452-22-s0001.xlsx]

## Sheet: Sheet1
Supplemental Table 1. Genomic Characteristic Differences Between Lactobacilli
Subsystem		Species		Mean	S.D.		p-value
							overall		pairwise
GC Content(%)
		L. crispatus		37.0976	0.136446		0.0002835		L. crispatus - L. iners	9.65605e-05
		L. iners		33.1163	0.251279
		L. mulieris		34.4335	0.0401064
		L. paragasseri		34.91	0.103329
Genome Size(Mb)
		L. crispatus		2316185	146030		0.000285		L. crispatus - L. iners	9.7094e-05
		L. iners		1384507	99862.6
		L. mulieris		1628867	38239.4
		L. paragasseri		1962553	22733.7
Coding Sequences
		L. crispatus		2349.62	168.342		0.000285		L. crispatus - L. iners	9.7094e-05
		L. iners		1313.62	100.967
		L. mulieris		1499.67	93.0018
		L. paragasseri		1889.33	36.5285
Proteins with Known Function
		L. crispatus		1675	101.131		0.000285		L. crispatus - L. iners	9.7094e-05
		L. iners		1024.25	56.9404
		L. mulieris		1180	58.0431
		L. paragasseri		1434.67	21.5019
Hypothetical Proteins
		L. crispatus		674.625	87.9544		0.0005519		L. crispatus - L. iners	0.00037376
		L. iners		289.375	62.3193				L. crispatus - L. mulieris	0.0332477
		L. mulieris		319.667	34.9619
		L. paragasseri		454.667	15.8219
