# Supplementary material for: Commensal Lactobacilli Metabolically Contribute to Cervical Epithelial Homeostasis in a Species-Specific Manner
Source: mSphere. 2023 Jan 11;8(1):e00452-22. doi: 10.1128/msphere.00452-22 (PMC9942568; doi:10.1128/msphere.00452-22)
Supplement: TABLE S2 [file msphere.00452-22-s0002.xlsx]

## Sheet: Sheet1
Supplemental Table 2. Predicted Gene Subsystem Differences between Lactobacilli
Subsystem		Species		Mean	S.D.		p-value
							overall	paired
Protein Processing
		L. crispatus		203.875	15.459		0.0004	L. crispatus vs L. iners	0.0024
		L. iners		187.75	12.848			L. iners vs L. paragasseri	0.0014
		L.mulieris		194	0
		L. paragasseri		202.333	1.1547
Metabolism
		L. crispatus		200	16.6819		0.0003	L. crispatus vs L. iners	0.0021
		L. iners		142.625	1.50594			L. crispatus vs L. mulieris	0.001
		L.mulieris		116.667	4.04145
		L. paragasseri		174.667	2.51661
DNA Processing
		L. crispatus		88	2.13809		0.2984
		L. iners		88.125	10.2461
		L.mulieris		79.6667	9.81495
		L. paragasseri		70.6667	16.5025
Defense and Virulence
		L. crispatus		60.5	3.16228		0.0465	L. crispatus vs L. mulieris	0.0288
		L. iners		59.125	4.67325
		L.mulieris		48.6667	1.52753
		L. paragasseri		63	6.55744
RNA Processing
		L. crispatus		40.375	0.517549		0.0048	L. crispatus vs L. iners	0.0176
		L. iners		39.25	0.707107			L. iners vs L. paragasseri	0.0093
		L.mulieris		40	0
		L. paragasseri		41	0
Energy
		L. crispatus		97.5	3.4641		0.0005	L. crispatus vs L. iners	0.0002
		L. iners		58.125	5.64263
		L.mulieris		61.3333	5.7735
		L. paragasseri		70.3333	2.3094
Cellular Processes
		L. crispatus		63.375	2.19984		0.0008	L. crispatus vs L. iners	0.0123
		L. iners		55.875	2.47487			L. crispatus vs L. mulieris	0.0012
		L.mulieris		41.6667	7.50555
		L. paragasseri		55.6667	1.1547
Membrane Transport
		L. crispatus		15.25	1.58114		0.0003	L. crispatus vs L. iners	0.0003
		L. iners		9.5	0.534523
		L.mulieris		11.6667	0.57735
		L. paragasseri		13.3333	0.57735
Cell Signaling
		L. crispatus		8.625	0.517549		0.2528
		L. iners		9.125	0.991031
		L.mulieris		9.66667	1.1547
		L. paragasseri		9.33333	0.57735
Cell Envelope
		L. crispatus		6.5	0.755929		0.0032	L. crispatus vs L. mulieris	0.0547
		L. iners		7.25	0.46291			L. crispatus vs L. paragasseri	0.0031
		L.mulieris		9	2
		L. paragasseri		12.6667	1.1547
