# Supplementary material for: Commensal Lactobacilli Metabolically Contribute to Cervical Epithelial Homeostasis in a Species-Specific Manner
Source: mSphere. 2023 Jan 11;8(1):e00452-22. doi: 10.1128/msphere.00452-22 (PMC9942568; doi:10.1128/msphere.00452-22)
Supplement: TABLE S4 [file msphere.00452-22-s0004.xlsx]

## Sheet: Sheet1
Supplemental Table 4: Student T-test results of each individual strain( L.iners AB107, L.mulieris JV-V16, L.paragasseri JV-V03) compared to PBS mock-inoculated controls
Species		t.stat	p.value	FDR
L. paragasseri	10-hydroxystearate	4.1614	0.01413	0.072145
L. mulieris	1-carboxyethylleucine	-2.5035	0.046309	0.16144
L. paragasseri	1-carboxyethylleucine	-3.5682	0.023414	0.088689
L. mulieris	1-carboxyethylphenylalanine	-2.9668	0.025062	0.11036
L. paragasseri	1-carboxyethylphenylalanine	-3.6979	0.020874	0.083021
L. mulieris	1-methyladenine	7.1612	0.00037419	0.0044724
L. iners	1-methyladenine	7.794	0.0014618	0.029724
L. paragasseri	1-methyladenine	6.5744	0.0027704	0.035448
L. mulieris	2-hydroxy-3-methylvalerate	10.216	5.13e-05	0.0015255
L. iners	2-hydroxy-3-methylvalerate	5.2153	0.0064483	0.045953
L. paragasseri	1-ribosyl-imidazoleacetate	-3.3352	0.028964	0.095276
L. iners	2-hydroxy-4-(methylthio)butanoic acid	15.389	0.00010404	0.012692
L. paragasseri	2-hydroxy-4-(methylthio)butanoic acid	7.3359	0.0018381	0.02703
L. paragasseri	2-hydroxy-3-methylvalerate	3.3608	0.028283	0.094276
L. iners	2-hydroxyglutarate	-8.267	0.0011683	0.029724
L. mulieris	3-(4-hydroxyphenyl)lactate (HPLA)	-4.5488	0.003897	0.02574
L. iners	3-(4-hydroxyphenyl)lactate (HPLA)	7.2462	0.0019253	0.030832
L. paragasseri	3-(4-hydroxyphenyl)lactate (HPLA)	13.736	0.00016276	0.008138
L. mulieris	3'-AMP	-4.7388	0.0031955	0.022916
L. paragasseri	3-hydroxyhexanoate	-11.699	0.00030524	0.010902
L. iners	3-methyl-2-oxobutyrate	-5.7965	0.0044043	0.045953
L. paragasseri	3'-AMP	-3.4428	0.026228	0.092805
L. paragasseri	3-hydroxybutyrate (BHBA)	-2.9669	0.041271	0.12431
L. mulieris	3-hydroxyhexanoate	-3.6403	0.01083	0.059096
L. iners	3-methyl-2-oxovalerate	-6.0662	0.0037294	0.041363
L. mulieris	3-methyl-2-oxobutyrate	-2.6875	0.036174	0.13552
L. iners	4-hydroxyphenylpyruvate	5.4274	0.0055895	0.045953
L. mulieris	3-methyl-2-oxovalerate	-3.3554	0.015316	0.076887
L. iners	4-methyl-2-oxopentanoate	-5.5096	0.0052946	0.045953
L. mulieris	5-methylthioadenosine (MTA)	-6.7527	0.00051438	0.0056135
L. paragasseri	4-hydroxyphenylpyruvate	3.4361	0.026388	0.092805
L. mulieris	4-methyl-2-oxopentanoate	-3.3392	0.015628	0.076915
L. iners	5-methylthioadenosine (MTA)	-5.1817	0.0065988	0.045953
L. paragasseri	5,6-dihydrothymine	-2.9301	0.042811	0.12742
L. mulieris	5,6-dihydrouridine	2.9058	0.02713	0.11677
L. mulieris	7-methylguanine	5.7607	0.0011929	0.011516
L. mulieris	aconitate [cis or trans]	-4.0439	0.0067725	0.041465
L. paragasseri	5-methylthioadenosine (MTA)	-4.9175	0.0079439	0.056742
L. paragasseri	5-methyluridine (ribothymidine)	-3.8575	0.018187	0.077662
L. mulieris	adenine	-5.4453	0.0015945	0.014823
L. mulieris	acetylphosphate	2.9735	0.024846	0.11036
L. paragasseri	adenine	-5.9212	0.004075	0.039183
L. paragasseri	aconitate [cis or trans]	-4.5358	0.010531	0.062682
L. paragasseri	alanine	-6.2912	0.0032612	0.035448
L. mulieris	alpha-hydroxyisocaproate	27.48	1.54e-07	1.93e-05
L. mulieris	alanine	-2.8968	0.027449	0.11677
L. iners	alpha-hydroxyisocaproate	16.529	7.85e-05	0.012692
L. paragasseri	allantoin	-4.2448	0.013213	0.070799
L. paragasseri	alpha-hydroxyisocaproate	6.4276	0.0030126	0.035448
L. iners	alpha-hydroxyisovalerate	6.1925	0.0034571	0.040168
L. mulieris	arginine	-4.0439	0.0067731	0.041465
L. paragasseri	arginine	-5.3269	0.0059777	0.048262
L. mulieris	argininosuccinate	-11.245	2.96e-05	0.0010597
L. mulieris	asparagine	-5.7849	0.0011672	0.011516
L. paragasseri	asparagine	-6.3733	0.0031086	0.035448
L. mulieris	citrate	-6.9856	0.00042825	0.0048859
L. iners	citrate	-9.0755	0.00081717	0.029724
L. mulieris	benzoate	-3.2705	0.017024	0.081518
L. paragasseri	beta-alanine	-3.9706	0.01653	0.077466
L. mulieris	CDP-choline	-2.8001	0.031159	0.12821
L. paragasseri	CDP-choline	-3.4528	0.025988	0.092805
L. paragasseri	choline	-2.8606	0.045903	0.13501
L. mulieris	citrulline	19.752	1.09e-06	9.14e-05
L. paragasseri	creatine phosphate	-9.0405	0.00082941	0.01885
L. paragasseri	citrate	-3.9737	0.016487	0.077466
L. mulieris	cytosine	8.5716	0.00013847	0.0020444
L. iners	cytosine	7.8977	0.0013903	0.029724
L. paragasseri	cysteine	-3.5331	0.024164	0.090164
L. paragasseri	cysteine-glutathione disulfide	-4.787	0.0087305	0.057679
L. paragasseri	cysteinylglycine	-4.7813	0.0087671	0.057679
L. paragasseri	cytosine	8.0681	0.0012819	0.02289
L. paragasseri	dimethylarginine (ADMA + SDMA)	-8.4104	0.001094	0.021039
L. iners	ethylmalonate	-8.4995	0.0010508	0.029724
L. mulieris	dimethylarginine (ADMA + SDMA)	-2.7056	0.035314	0.13552
L. paragasseri	fructosyllysine	-5.6276	0.0049039	0.045406
L. mulieris	erythronate	-3.4816	0.013117	0.068589
L. paragasseri	erythronate	-3.8922	0.017658	0.077662
L. mulieris	fumarate	-9.0503	0.00010202	0.0019306
L. paragasseri	ethylmalonate	-3.8813	0.017822	0.077662
L. mulieris	gamma-glutamylglutamate	11.657	2.4e-05	0.0010048
L. iners	gamma-glutamylglutamine	-6.7538	0.0025061	0.033463
L. mulieris	glucose	-6.04	0.00093143	0.0097412
L. iners	glycerate	5.2912	0.0061236	0.045953
L. paragasseri	gamma-glutamylglutamine	-3.2296	0.031987	0.10279
L. mulieris	gamma-glutamylleucine	2.6468	0.038194	0.13894
L. mulieris	glycerophosphoglycerol	8.9639	0.00010768	0.0019306
L. paragasseri	glucose	-3.9561	0.016733	0.077466
L. mulieris	glutamate	2.8394	0.029591	0.12379
L. paragasseri	glutamate	-3.5943	0.022874	0.087978
L. mulieris	glutamine	-3.2617	0.017213	0.081518
L. mulieris	glycerate	2.5707	0.042295	0.15166
L. iners	glycerophosphoglycerol	10.512	0.00046305	0.025577
L. paragasseri	glycerate	3.7475	0.01999	0.082434
L. mulieris	glycerol 3-phosphate	3.3631	0.015171	0.076887
L. iners	glycerophosphoserine	5.5986	0.0049967	0.045953
L. mulieris	guanosine 3'-monophosphate (3'-GMP)	-7.7807	0.00023732	0.0029783
L. iners	HEPES	-5.552	0.0051501	0.045953
L. paragasseri	glycine	-2.8179	0.047931	0.13933
L. paragasseri	histidine	-6.1556	0.0035341	0.036814
L. paragasseri	gulonate	-3.9167	0.017295	0.077662
L. mulieris	HEPES	-3.2371	0.017752	0.082516
L. mulieris	hypoxanthine	5.2057	0.0020037	0.017858
L. paragasseri	HEPES	-4.3233	0.012415	0.070541
L. paragasseri	imidazole lactate	5.1962	0.0065332	0.049494
L. iners	indolelactate	5.4496	0.005508	0.045953
L. paragasseri	indolelactate	5.3137	0.0060312	0.048262
L. mulieris	indolelactate	-3.5318	0.012341	0.065904
L. mulieris	malate	-8.7784	0.00012113	0.002027
L. mulieris	methionine	-4.896	0.0027219	0.020679
L. paragasseri	lactate	-3.6545	0.021686	0.084709
L. paragasseri	leucine	-3.7404	0.020114	0.082434
L. paragasseri	lysine	-4.621	0.0098739	0.060207
L. paragasseri	methionine	-5.2782	0.0061775	0.048262
L. iners	myo-inositol	-4.956	0.007728	0.04835
L. paragasseri	N-acetylarginine	14.581	0.00012868	0.008138
L. mulieris	N-acetylasparagine	9.3085	8.7e-05	0.0019306
L. paragasseri	myo-inositol	-3.4603	0.02581	0.092805
L. paragasseri	N('1)-acetylspermidine	-2.9963	0.04009	0.12222
L. mulieris	N2,N2-dimethylguanosine	2.6523	0.037911	0.13894
L. paragasseri	N-acetylalanine	-4.0257	0.015789	0.077399
L. paragasseri	N-acetylasparagine	12.796	0.00021496	0.0089566
L. mulieris	N-acetylglutamate	8.5939	0.00013647	0.0020444
L. mulieris	N-acetylglycine	5.0069	0.0024356	0.019721
L. paragasseri	N-acetyl-aspartyl-glutamate (NAAG)	-3.6953	0.020921	0.083021
L. paragasseri	N-acetylglucosamine/N-acetylgalactosamine	-3.0396	0.038417	0.12005
L. paragasseri	N-acetylglycine	8.7205	0.00095245	0.019843
L. mulieris	N-acetylhistidine	9.4119	8.17e-05	0.0019306
L. mulieris	N-acetylmethionine	-4.629	0.0035813	0.02497
L. iners	N-acetylmethionine	-7.0621	0.0021207	0.030832
L. mulieris	N-acetylserine	28.396	1.26e-07	1.93e-05
L. paragasseri	N-acetylserine	37.734	2.95e-06	0.00066896
L. paragasseri	N-acetylmethionine	-3.2269	0.032069	0.10279
L. mulieris	N-acetylthreonine	10.101	5.47e-05	0.0015255
L. paragasseri	N-acetylthreonine	9.784	0.00061154	0.016987
L. mulieris	NAD+	-12.475	1.62e-05	0.00081412
L. mulieris	N-formylmethionine	8.0185	0.00020088	0.0026537
L. paragasseri	N-formylmethionine	7.5154	0.0016778	0.026216
L. mulieris	N-delta-acetylornithine	2.7733	0.032279	0.12979
L. paragasseri	N-formylkynurenine	-4.8	0.0086479	0.057679
L. paragasseri	nicotinamide	-13.835	0.0001582	0.008138
L. iners	nicotinamide riboside	-5.031	0.0073282	0.047054
L. iners	nicotinate	7.9327	0.0013671	0.029724
L. mulieris	nicotinamide riboside	-3.6592	0.01059	0.059096
L. iners	N-lactoyl tyrosine	6.2255	0.0033901	0.040168
L. paragasseri	N-lactoyl valine	-6.7053	0.0025743	0.035448
L. mulieris	N-monomethylarginine	14.099	7.95e-06	0.00049867
L. iners	N-monomethylarginine	7.9342	0.0013662	0.029724
L. mulieris	ornithine	4.0218	0.0069449	0.041504
L. paragasseri	oxalate (ethanedioate)	-4.7412	0.0090295	0.057881
L. mulieris	oxindolylalanine	3.0334	0.022998	0.10496
L. iners	palmitate (16:0)	-11.414	0.00033611	0.025577
L. mulieris	pantothenate (Vitamin B5)	-2.5043	0.046261	0.16144
L. iners	pantothenate (Vitamin B5)	-7.1509	0.0020235	0.030832
L. paragasseri	pantothenate (Vitamin B5)	-9.1292	0.00079882	0.01885
L. mulieris	p-cresol sulfate	-2.6942	0.035851	0.13552
L. mulieris	phenol red	-4.5809	0.003767	0.025555
L. paragasseri	phenol red	-4.1604	0.01414	0.072145
L. iners	phenylalanine	-7.4748	0.0017125	0.030832
L. paragasseri	phenylalanine	-5.4145	0.0056377	0.048262
L. mulieris	phenylalanylglycine	-9.0966	9.91e-05	0.0019306
L. iners	phenyllactate (PLA)	5.252	0.0062886	0.045953
L. paragasseri	phenyllactate (PLA)	6.3625	0.0031283	0.035448
L. paragasseri	phosphate	-3.4054	0.027142	0.092805
L. paragasseri	phosphoenolpyruvate (PEP)	4.2667	0.012984	0.070799
L. paragasseri	proline	-3.3924	0.02747	0.092805
L. mulieris	pseudouridine	2.7664	0.032577	0.12979
L. paragasseri	riboflavin (Vitamin B2)	-4.6828	0.0094284	0.058927
L. mulieris	ribose	8.1964	0.00017781	0.0024794
L. iners	ribose	10.182	0.00052411	0.025577
L. paragasseri	ribose	3.8484	0.018328	0.077662
L. mulieris	ribulose/xylulose	4.8676	0.0028012	0.020679
L. iners	ribulose/xylulose	7.0379	0.0021481	0.030832
L. paragasseri	ribulose/xylulose	6.0447	0.0037783	0.037783
L. iners	S-1-pyrroline-5-carboxylate	-5.5203	0.0052577	0.045953
L. paragasseri	S-1-pyrroline-5-carboxylate	-3.397	0.027352	0.092805
L. paragasseri	S-adenosylhomocysteine (SAH)	-32.489	5.35e-06	0.00066896
L. mulieris	serine	-3.6413	0.010818	0.059096
L. iners	serine	-5.121	0.0068814	0.045953
L. paragasseri	serine	-10.151	0.0005303	0.016572
L. iners	spermidine	5.133	0.0068242	0.045953
L. paragasseri	spermidine	3.2015	0.032852	0.10396
L. iners	stearate (18:0)	-5.1379	0.006801	0.045953
L. paragasseri	succinate	4.0346	0.015674	0.077399
L. paragasseri	sulfate	-2.9974	0.040044	0.12222
L. mulieris	thiamin (Vitamin B1)	-3.7027	0.010056	0.058702
L. iners	thiamin (Vitamin B1)	-5.103	0.0069682	0.045953
L. paragasseri	thiamin (Vitamin B1)	-4.2356	0.01331	0.070799
L. paragasseri	thioproline	-5.0199	0.0073856	0.054306
L. mulieris	threonate	-2.4762	0.04805	0.16521
L. mulieris	threonine	-5.1755	0.0020632	0.017858
L. iners	threonine	-6.6836	0.0026057	0.033463
L. paragasseri	threonine	-5.3787	0.0057737	0.048262
L. mulieris	tryptophan	-4.3468	0.0048393	0.031145
L. iners	tryptophan	-4.9203	0.0079274	0.048357
L. paragasseri	tryptophan	-7.5699	0.0016326	0.026216
L. mulieris	uracil	2.6904	0.036032	0.13552
L. paragasseri	urate	-4.4642	0.011124	0.064674
L. mulieris	valine	-4.8759	0.0027776	0.020679
L. mulieris	xanthine	5.0396	0.0023579	0.019721
