# Supplementary material for: Commensal Lactobacilli Metabolically Contribute to Cervical Epithelial Homeostasis in a Species-Specific Manner
Source: mSphere. 2023 Jan 11;8(1):e00452-22. doi: 10.1128/msphere.00452-22 (PMC9942568; doi:10.1128/msphere.00452-22)
Supplement: TABLE S3 [file msphere.00452-22-s0003.xlsx]

## Sheet: Sheet1
Supplemental Table 3. Immunoproteomic Differences Between L.iners AB107, L.mulieris JV-V16, L.paragasseri JV-V03, L. parvula DNF00906, and PBS-control
Cytokine/Chemokine		Species		Mean	S.D.		p-value
				(pg/ml)	(pg/ml)		overall	paired
IL-1α							0.293
		L. paragasseri		257.937	152.218
		L. iners		234.41	98.7767
		L.mulieris		191.431	52.402
		L.parvula		235.575	96.7095
		PBS		394.482	206.673
IL-1β							0.39
		L. paragasseri		4.38833	2.93994
		L. iners		3.11667	1.02604
		L.mulieris		2.77375	1.04521
		L.parvula		3.79929	1.84164
		PBS		5.265	0.837377
IL-1ra							0.794
		L. paragasseri		2318.37	816.78
		L. iners		3289.77	2192.41
		L.mulieris		2169.18	843.514
		L.parvula		2689.92	894.817
		PBS		2604.1	1456.64
IL-6							0.0816
		L. paragasseri		7.03333	4.37671
		L. iners		4.39833	1.4225
		L.mulieris		3.27375	1.91888
		L.parvula		4.39357	3.84216
		PBS		12.915	8.75999
IL-8							0.00406	L.parvula-PBS	0.0053976
		L. paragasseri		716.613	65.5388			L.parvula-L.iners	0.00505
		L. iners		500.237	58.1137			L.parvula-L.paragasseri	0.0132821
		L.mulieris		1188.33	533.834
		L.parvula		800.572	279.983
		PBS		2358.39	1203.94
IP-10							0.745
		L. paragasseri		1293.79	1056.02
		L. iners		864.977	316.93
		L.mulieris		974.796	352.553
		L.parvula		1444.12	856.443
		PBS		1418.82	789.194
Fractalkine							0.427
		L. paragasseri		218.953	53.1414
		L. iners		171.367	43.6614
		L.mulieris		147.012	69.0372
		L.parvula		160.478	105.842
		PBS		92.2133	25.222
MCP-1							0.00385	L.parvula-PBS	0.0032422
		L. paragasseri		5.19167	2.70326			L.parvula-L.mulieris	0.0046452
		L. iners		4.47167	2.2185			L.parvula-L.iners	0.0163696
		L.mulieris		3.4225	1.94188			L.parvula-L.paragasseri	0.0266923
		L.parvula		4.08214	2.30201
		PBS		14.88	7.51637
MCP-3							0.87
		L. paragasseri		3.15833	0.435899
		L. iners		2.65167	0.760006
		L.mulieris		2.98	0.895833
		L.parvula		3.08	1.60821
		PBS		2.31333	0.733303
MIP-1β							0.699
		L. paragasseri		4.96167	7.26611
		L. iners		0.89	0.61
		L.mulieris		0.85375	0.557844
		L.parvula		2.58571	4.80086
		PBS		1.90333	0.85756
PDGF-AA							0.364
		L. paragasseri		56.1583	21.202
		L. iners		46.31	12.3758
		L.mulieris		50.1313	12.4422
		L.parvula		58.6457	16.0372
		PBS		38.24	7.70177
RANTES							0.508
		L. paragasseri		120.175	40.7654
		L. iners		85.4	21.4585
		L.mulieris		69.4925	32.5792
		L.parvula		90.2193	50.2541
		PBS		72.4433	9.09903
TGFα							0.000147	L.parvula-PBS	0.0001855
		L. paragasseri		0.673333	0.56003			L.parvula-L.mulieris	0.0002859
		L. iners		0.401667	0.408208			L.parvula-L.iners	0.0005916
		L.mulieris		0.2825	0.0780491			L.parvula-L.paragasseri	0.0006533
		L.parvula		1.90286	3.68489
		PBS		27.84	15.7529
TNFα							0.247
		L. paragasseri		0.673333	0.56003
		L. iners		0.401667	0.408208
		L.mulieris		0.2825	0.0780491
		L.parvula		0.47	0.458085
		PBS		1.075	0.670056
VEGF							0.376
		L. paragasseri		374.063	30.5923
		L. iners		378.803	69.3238
		L.mulieris		322.489	126.726
		L.parvula		404.741	177.932
		PBS		222.675	38.664
