# Supplementary material for: Commensal Lactobacilli Metabolically Contribute to Cervical Epithelial Homeostasis in a Species-Specific Manner
Source: mSphere. 2023 Jan 11;8(1):e00452-22. doi: 10.1128/msphere.00452-22 (PMC9942568; doi:10.1128/msphere.00452-22)
Supplement: TABLE S5 [file msphere.00452-22-s0005.xlsx]

## Sheet: Sheet1
Supplemental Table 5: Metabolite Set Enrichment Analysis significant results of each individual strain( L.iners AB107, L.mulieris JV-V16, L.paragasseri JV-V03) compared to PBS mock-incolulated controls
Species	subpathway	Total Cmpd	Hits	Statistic Q	Expected Q	Raw p	Holm p	FDR
L. iners	Pentose phosphate pathway	22	2	95.934	20	0.00025951	0.01583	0.01583
L. iners	Nicotinate and nicotinamide metabolism	15	7	65.259	20	0.00070737	0.042442	0.021575
L. iners	Butanoate metabolism	15	5	70.926	20	0.0012219	0.072094	0.022619
L. iners	Fatty acid elongation	39	1	92.942	20	0.0019141	0.11102	0.022619
L. iners	Fatty acid degradation	39	1	92.942	20	0.0019141	0.11102	0.022619
L. iners	Fatty acid biosynthesis	47	2	61.04	20	0.0022248	0.12459	0.022619
L. iners	Valine, leucine and isoleucine degradation	40	7	84.986	20	0.0038951	0.21423	0.027915
L. iners	Valine, leucine and isoleucine biosynthesis	8	7	87.001	20	0.0040416	0.21824	0.027915
L. iners	Biosynthesis of unsaturated fatty acids	36	3	86.318	20	0.004364	0.23129	0.027915
L. iners	Ubiquinone and other terpenoid-quinone biosynthesis	9	2	86.685	20	0.0048906	0.25431	0.027915
L. iners	Histidine metabolism	16	5	59.431	20	0.0051398	0.26213	0.027915
L. iners	Aminoacyl-tRNA biosynthesis	48	19	70.261	20	0.0054914	0.27457	0.027915
L. iners	Phosphonate and phosphinate metabolism	6	1	87.289	20	0.0063361	0.31047	0.029731
L. iners	Arginine biosynthesis	14	11	39.218	20	0.0074002	0.35521	0.032244
L. iners	Nitrogen metabolism	6	2	62.433	20	0.012453	0.58528	0.043338
L. iners	Inositol phosphate metabolism	30	1	81.711	20	0.013398	0.61631	0.043338
L. iners	Phosphatidylinositol signaling system	28	1	81.711	20	0.013398	0.61631	0.043338
L. iners	Neomycin, kanamycin and gentamicin biosynthesis	2	1	80.935	20	0.014603	0.64251	0.043338
L. iners	D-Glutamine and D-glutamate metabolism	6	5	49.57	20	0.015204	0.65377	0.043338
L. iners	One carbon pool by folate	9	1	79.691	20	0.016653	0.69941	0.043338
L. iners	Folate biosynthesis	27	1	79.691	20	0.016653	0.69941	0.043338
L. iners	Phenylalanine, tyrosine and tryptophan biosynthesis	4	4	72.063	20	0.016862	0.69941	0.043338
L. iners	Galactose metabolism	27	4	66.388	20	0.017009	0.69941	0.043338
L. iners	Tyrosine metabolism	42	5	66.71	20	0.017051	0.69941	0.043338
L. iners	Glutathione metabolism	28	10	60.121	20	0.018937	0.70066	0.046206
L. mulieris	Arginine biosynthesis	14	11	96.109	14.286	8.9594e-07	5.4653e-05	5.4653e-05
L. mulieris	Glutathione metabolism	28	10	80.936	14.286	3.6676e-05	0.0022006	0.0010653
L. mulieris	Alanine, aspartate and glutamate metabolism	28	14	88.12	14.286	5.8514e-05	0.0034523	0.0010653
L. mulieris	Pentose phosphate pathway	22	2	89.901	14.286	6.9853e-05	0.0040515	0.0010653
L. mulieris	Citrate cycle (TCA cycle)	20	6	86.754	14.286	0.00015743	0.0089733	0.0016231
L. mulieris	Pyruvate metabolism	22	5	86.281	14.286	0.00015965	0.0089733	0.0016231
L. mulieris	Starch and sucrose metabolism	18	3	52.994	14.286	0.00025114	0.013813	0.0021885
L. mulieris	Nicotinate and nicotinamide metabolism	15	6	48.1	14.286	0.00039782	0.021482	0.0030334
L. mulieris	Glyoxylate and dicarboxylate metabolism	32	7	84.916	14.286	0.00052213	0.027673	0.0035389
L. mulieris	Tyrosine metabolism	42	4	75.699	14.286	0.0006934	0.036057	0.0042298
L. mulieris	Neomycin, kanamycin and gentamicin biosynthesis	2	1	86.597	14.286	0.00079363	0.040475	0.004401
L. mulieris	Galactose metabolism	27	4	58.274	14.286	0.0021806	0.10903	0.011085
L. mulieris	Aminoacyl-tRNA biosynthesis	48	19	52.852	14.286	0.0084209	0.41263	0.039514
L. paragasseri	Cysteine and methionine metabolism	33	10	82.772	20	0.00070988	0.043303	0.038579
L. paragasseri	Selenocompound metabolism	20	1	94.249	20	0.0012649	0.075894	0.038579
